# Supplementary material for: Mar, a MITE family of hAT transposons in Drosophila
Source: Mob DNA. 2012 Aug 31;3:13. doi: 10.1186/1759-8753-3-13 (PMC3517528; doi:10.1186/1759-8753-3-13)
Supplement: Additional file 7 — Sequence of the reconstructed full-length Mar , its putative coding region and amino acid sequence. [file 1759-8753-3-13-S7.txt]

Additional file 7


>consensus(reconstructed Mar full-lenght).
CAGGGGTAGGCACAAAGAGAGCCAGCTCAAACTGTCAATGTATGCGTGCGATTGCTTGTG
TGCGTAAGTATTTGTACACTGCGCGAATCGTATGTAAGAAACGAATAAAAAAATTAAACT
GCAGTGGAAGAAGAATAATTCCGACCTAATTTTTGTTCAGAAACTCAACTGTTTCCTTTA
CTTCTATATTGTTTGGATAACTTTTTATACGAAGGAGATCTTCTAAATGGCTATCAGTAA
GACTATTTCGAATTGAATCTTTAATTAATTTCATTGTCGAAAATGTGGATTCGCAAATGT
ATGTTGTGGTAAACATGGAAGATAATTTTAACATTGCCTTTTTAGAATTAGGAAATTTAT
CCATAGGAATGTTTCGCCAAAATTCTATTCCACTACTTAGTGGCAGCATCAAGTCAGTTT
TCATGACCTGTATTTCCTTCTTAATTTCTTCTGGGATTAATTCTGATTCTGCTTCAAGGG
GGCTATTGAAAACTGCGATTAGCCAATTGATTTGTTTAAAATCAGAAAATTTTTCAGCTA
TTTCGGACGAAAGGGTATTAACTGCCTCAGCGTATTCCTGAATTCGGGAAGGGTTAGGGT
ACAATGTTACACTTTCTGCAGTTCGCTGAAGGCTGGACAGGTCATTATTTTTCATCTGAA
TTTGAAGACTACTAATTTTGCGAGTAAAATTTTTTATCGCTGCAATTAAATCGGACGGAA
GTTTATTGCGGCCCTGAAGCTGAAGATTTAATTGATTAATAAAAAGAACTAAATCAGTTA
GAAATGCCAAGTCTAAAATAAATAATGGATTTTTTAAAGAAGTTAATAATTCTTTATCCT
TTTCTAAATTTTCCTTTTCTAAGAAAGAAATTACTTCTTTACGAAGACTGTATAGTCTGT
CCAAACTTTGGCCACGGCTCAGCCACCTAACATCAGTAAAAAGGCTAAGATCCTTATATT
CAGCGCCGATTTCTACGAGAAAGGATTTAAACTTTCTATGGGTTAGCGAATTATGACCAC
CTTTTATGCGATTAATAATTTTAGTTGCTACACCCATTGCATCAACAACTTGAAACATTT
TTGCAAACAATGCTTGCTGATGGATGAAACAATGGAAAAATGGTATTTCTCCTATTTTTC
TATTGGCATGACCAAGAAATCCTTCATTGTTTCCTTTCATGGTGGCGGCACCGTCAGTAC
AAATTGATGAGATTTTATCTGTCAATTGGAGTGAAAGTACATGCTTCTCAAAAGCATCAA
AAGTGCTTTTCCCATTCACATGACCATGAAAGGAATGCAGTTTTAGAAACTCATCACAGA
TGTTGAATTCGTAATCTATGGTTCTGACACAAATAATCATTTGACTAATATTTCTAATAT
CTACACTTTCATCTAAACAAACTGAAAAGAAAGCACAGCCCTCTATTCGTTGGTTAGTTT
GTGAGTATAAATATTGCCCTACTTCTTCAGTCCTGCGAGTTATTGTTCTATTCGACAGTG
GAATATCCTTAATCAAACTGTATGACTCTTTCTCCTTTTGGCCCAAAATATCGAGGATCT
CTAAACAAAGGTCTTTAAAAAACATGCCATCTTTAAATGGGCGACCTTTCCGTGCTAATG
CTATTGCAACAGCAAAAGAAGCTTTCAATATAACATTTTCATCGACGCTATGTCCGGCAT
GGCTTGGGGTGAAATTGCGGAACCTACTGATTTTACTGTTAAATAAACTATTAAGTTTTT
GAAAAATTTCTAGTTTTTCATCTTCATTTTTGTTGTGCAACTCTTTGTGAATGCTAACAA
AGTGCCGTTGAATGCAATATTTAGATATTTTGGTAATCACCCGATTACAAACTATGCATT
CTGGCTTATTGCTAATATTTAACATAAAAAAGAACTGCTTTTCCCAATTAACATTCCACA
TGACTTAGCTATAGTTTTAATAAACGTGTCAAAGCAACAACAAGAAAATACCACAAAATT
TTTGAAAACAAATTAGAAGCAAAGAACAAAGCCAAAGTCTTTAAAAAGACCATTTGAATT
TTAACAAGAATAAACACAATGCCACACCACTTGTTACAACTTGGAAGGTCAAGTGAAACT
AAATCCCGCGAAAATATCGCGTTCCCAAACATCATTGACCATTTGCAAAAAATGCATGGT
AGGTAGCAAATTGTACAAAAAAAAATTTAATGTTCGCAGTTTTGCGCAATAGATTCTGCA
ATCTTTTCTACCTACTATACAAGTTATTTAAATATCAAAAAAAAAAAACAAATGCCGGTC
TATTTTTTCTATAGGAAACAAGTGTAACGGCCGCTACCTGCAATAGGAAATATTTGAGTA
TGTCAAGCGGAATTTTCCCACAACCCTTTTTTACCGAATCGCCTTAAAAAACAAAGTACA
GTCATGAGTCTTGGGTTCCTTTTACCTAAATGTCATAAAAATTAATACATATTTTGTATC
GGCTTTTATATATATTTTTCATACTATACATATATGTGCACACATATTACATTATGCATG
TTCGCTTATATTATAATATACTTTTTACCCTATAGGGACAAAATATAAATAATGGCAAAA
TATTTTTAAAGTTGCCATGTAAGAAAGTGAAGCATTAATTTTTCTGCGTGTAGCTGCGTA
ACAAAGCGATATAGTACTGCTTTCGTCAAAAGTCTGTGCGACACTAGCTGTTTTTTTACG
CTCTCAACTTGTACTTCGTGCTCACATCGGCATGCACACAGACGGCCACACGAGCAATTG
CCGGGCAAAAGTGCCCGCACGGGCTATGGGCGCCTACCTCTG

>FGENESH:[mRNA] 1 1 exon (s) 146  1921 1776 bp, chain 
ATGTGGAATGTTAATTGGGAAAAGCAGTTCTTTTTTATGTTAAATATTAGCAATAAGCCA
GAATGCATAGTTTGTAATCGGGTGATTACCAAAATATCTAAATATTGCATTCAACGGCAC
TTTGTTAGCATTCACAAAGAGTTGCACAACAAAAATGAAGATGAAAAACTAGAAATTTTT
CAAAAACTTAATAGTTTATTTAACAGTAAAATCAGTAGGTTCCGCAATTTCACCCCAAGC
CATGCCGGACATAGCGTCGATGAAAATGTTATATTGAAAGCTTCTTTTGCTGTTGCAATA
GCATTAGCACGGAAAGGTCGCCCATTTAAAGATGGCATGTTTTTTAAAGACCTTTGTTTA
GAGATCCTCGATATTTTGGGCCAAAAGGAGAAAGAGTCATACAGTTTGATTAAGGATATT
CCACTGTCGAATAGAACAATAACTCGCAGGACTGAAGAAGTAGGGCAATATTTATACTCA
CAAACTAACCAACGAATAGAGGGCTGTGCTTTCTTTTCAGTTTGTTTAGATGAAAGTGTA
GATATTAGAAATATTAGTCAAATGATTATTTGTGTCAGAACCATAGATTACGAATTCAAC
ATCTGTGATGAGTTTCTAAAACTGCATTCCTTTCATGGTCATGTGAATGGGAAAAGCACT
TTTGATGCTTTTGAGAAGCATGTACTTTCACTCCAATTGACAGATAAAATCTCATCAATT
TGTACTGACGGTGCCGCCACCATGAAAGGAAACAATGAAGGATTTCTTGGTCATGCCAAT
AGAAAAATAGGAGAAATACCATTTTTCCATTGTTTCATCCATCAGCAAGCATTGTTTGCA
AAAATGTTTCAAGTTGTTGATGCAATGGGTGTAGCAACTAAAATTATTAATCGCATAAAA
GGTGGTCATAATTCGCTAACCCATAGAAAGTTTAAATCCTTTCTCGTAGAAATCGGCGCT
GAATATAAGGATCTTAGCCTTTTTACTGATGTTAGGTGGCTGAGCCGTGGCCAAAGTTTG
GACAGACTATACAGTCTTCGTAAAGAAGTAATTTCTTTCTTAGAAAAGGAAAATTTAGAA
AAGGATAAAGAATTATTAACTTCTTTAAAAAATCCATTATTTATTTTAGACTTGGCATTT
CTAACTGATTTAGTTCTTTTTATTAATCAATTAAATCTTCAGCTTCAGGGCCGCAATAAA
CTTCCGTCCGATTTAATTGCAGCGATAAAAAATTTTACTCGCAAAATTAGTAGTCTTCAA
ATTCAGATGAAAAATAATGACCTGTCCAGCCTTCAGCGAACTGCAGAAAGTGTAACATTG
TACCCTAACCCTTCCCGAATTCAGGAATACGCTGAGGCAGTTAATACCCTTTCGTCCGAA
ATAGCTGAAAAATTTTCTGATTTTAAACAAATCAATTGGCTAATCGCAGTTTTCAATAGC
CCCCTTGAAGCAGAATCAGAATTAATCCCAGAAGAAATTAAGAAGGAAATACAGGTCATG
AAAACTGACTTGATGCTGCCACTAAGTAGTGGAATAGAATTTTGGCGAAACATTCCTATG
GATAAATTTCCTAATTCTAAAAAGGCAATGTTAAAATTATCTTCCATGTTTACCACAACA
TACATTTGCGAATCCACATTTTCGACAATGAAATTAATTAAAGATTCAATTCGAAATAGT
CTTACTGATAGCCATTTAGAAGATCTCCTTCGTATAAAAAGTTATCCAAACAATATAGAA
GTAAAGGAAACAGTTGAGTTTCTGAACAAAAATTAG


>FGENESH: 1 1 exon (s) 146  1921 591 aa, chain 
MWNVNWEKQFFFMLNISNKPECIVCNRVITKISKYCIQRHFVSIHKELHNKNEDEKLEIF
QKLNSLFNSKISRFRNFTPSHAGHSVDENVILKASFAVAIALARKGRPFKDGMFFKDLCL
EILDILGQKEKESYSLIKDIPLSNRTITRRTEEVGQYLYSQTNQRIEGCAFFSVCLDESV
DIRNISQMIICVRTIDYEFNICDEFLKLHSFHGHVNGKSTFDAFEKHVLSLQLTDKISSI
CTDGAATMKGNNEGFLGHANRKIGEIPFFHCFIHQQALFAKMFQVVDAMGVATKIINRIK
GGHNSLTHRKFKSFLVEIGAEYKDLSLFTDVRWLSRGQSLDRLYSLRKEVISFLEKENLE
KDKELLTSLKNPLFILDLAFLTDLVLFINQLNLQLQGRNKLPSDLIAAIKNFTRKISSLQ
IQMKNNDLSSLQRTAESVTLYPNPSRIQEYAEAVNTLSSEIAEKFSDFKQINWLIAVFNS
PLEAESELIPEEIKKEIQVMKTDLMLPLSSGIEFWRNIPMDKFPNSKKAMLKLSSMFTTT
YICESTFSTMKLIKDSIRNSLTDSHLEDLLRIKSYPNNIEVKETVEFLNKN
